# Supplementary material for: Technical versus biological variability in a synthetic human gut community
Source: Gut Microbes. 2022 Dec 29;15(1):2155019. doi: 10.1080/19490976.2022.2155019 (PMC9809966; doi:10.1080/19490976.2022.2155019)
Supplement: Supplemental Material [file KGMI_A_2155019_SM3088.zip]

Archive with 7 entries (7 files):
- Revised_Figures_Complete.pptx
- Revised_SupplementaryFigures_Complete.pptx
- Revised_SupplementaryTable1.xlsx
- Revised_SupplementaryTable2.xlsx
- Revised_SupplementaryTable3.xlsx
- Revised_SupplementaryTable4.xlsx
- Revised_Tables.xlsx
