# Supplementary material for: Technical versus biological variability in a synthetic human gut community
Source: Gut Microbes. 2022 Dec 29;15(1):2155019. doi: 10.1080/19490976.2022.2155019 (PMC9809966; doi:10.1080/19490976.2022.2155019)
Supplement: Supplemental Material [file KGMI_A_2155019_SM3088.zip › Revised_SupplementaryTable1.xlsx]

## Sheet: Sheet1
Correlation of relative abundances as assessed with CellScanner and with 16S first technical replicate across all time points and biological replicates
Species	Pearson’s r	P-value
Roseburia intestinalis	-0.051	0.77
Blautia hydrogenotrophica	0.824	6.38e-10
Bacteroides thetaiotaomicron	0.827	5.2e-10
Collinsella aerofaciens	0.139	0.418
