# Supplementary material for: Technical versus biological variability in a synthetic human gut community
Source: Gut Microbes. 2022 Dec 29;15(1):2155019. doi: 10.1080/19490976.2022.2155019 (PMC9809966; doi:10.1080/19490976.2022.2155019)
Supplement: Supplemental Material [file KGMI_A_2155019_SM3088.zip › Revised_SupplementaryTable2.xlsx]

## Sheet: Sheet1
Fermentation products as listed in the Virtual Metabolic Human database (derived from AGORA)
	Roseburia intestinalis	Blautia hydrogenotrophica	Bacteroides thetaiotaomicron	Collinsella aerofaciens	Prevotella copri **	Faecalibacterium prausnitzii**
Acetic acid	y	y	y	y	y	y
Butyric acid	y					y
Formic acid	y		y	y		y
Indole*			y
Isobutyric acid		y	y
Isovaleric acid		y	y
D-Lactic acid		y	y	y		y
Phenylacetic acid*			y
Propionic acid			y		y
Succinic acid			y		y
L-Lactic acid		y		y
Hydrogen*				y
Ethanol*		y		y
* Not measured for this paper
** No monoculture data
Agrees with AGORA
Disagrees with AGORA
