# Supplementary material for: Technical versus biological variability in a synthetic human gut community
Source: Gut Microbes. 2022 Dec 29;15(1):2155019. doi: 10.1080/19490976.2022.2155019 (PMC9809966; doi:10.1080/19490976.2022.2155019)
Supplement: Supplemental Material [file KGMI_A_2155019_SM3088.zip › Revised_SupplementaryTable3.xlsx]

## Sheet: Sheet1
		Roseburia intestinalis	Blautia hydrogenotrophica	Bacteroides thetaiotaomicron	Faecalibacterium prausnitzii	Escherichia coli	Blank
	100_1.1	32760	29897	x	2555	10414	9
	100_1.2	33637	27434	x	2640	7348	18
	100_2.1	34964	37553	35261	8778	609	5
	100_2.2	40149	39580	32902	5761	496	3
	100_3.1	21202	27264	34715	2966	371	4
	100_3.2	38057	31115	33158	2733	480	2
	1000_1.1	3505	2955	3254	583	150	6
	1000_1.2	4138	3616	3739	707	106	4
	1000_2.1	4127	3647	3472	310	35	7
	1000_2.2	4406	3492	3425	301	46	2
	1000_3.1	3861	3314	x	344	133	2
	1000_3.2	4136	3453	x	326	99	3
		Roseburia intestinalis	Blautia hydrogenotrophica	Bacteroides thetaiotaomicron	Faecalibacterium prausnitzii	Escherichia coli	Blank
	Average t1_100	29642	31571.3	34988	4766.33	3798	6
	Average t2_100	37281	32709.7	33030	3711.33	2774.67	7.66667
	Average t1_1000	3831	3305.33	3339.5	412.333	106	5
	Average t2_1000	4226.67	3520.33	3363	444.667	83.6667	3
	Stdev t1_100	6035.43	4364.13	273	2841.63	4679.23	2.16025
	Stdev t2_100	2714.55	5085.18	128	1449.83	3233.84	7.31817
	Stdev t1_1000	254.815	282.574	109	121.475	50.682	2.16025
	Stdev t2_1000	126.81	69.495	157	185.778	26.7872	0.816497
	CV t1_100	0.203611	0.138231	0.00780268	0.596189	1.23202	0.360041
	CV t2_100	0.0728132	0.155464	0.00387526	0.390649	1.16549	0.954543
	CV t1_1000	0.066514	0.0854904	0.0326396	0.294604	0.478132	0.432049
	CV t2_1000	0.0300025	0.019741	0.0466845	0.417792	0.320166	0.272166
