# Supplementary material for: Technical versus biological variability in a synthetic human gut community
Source: Gut Microbes. 2022 Dec 29;15(1):2155019. doi: 10.1080/19490976.2022.2155019 (PMC9809966; doi:10.1080/19490976.2022.2155019)
Supplement: Supplemental Material [file KGMI_A_2155019_SM3088.zip › Revised_SupplementaryTable4.xlsx]

## Sheet: Sheet1
Blasted	E value	Percent identity	Sequence	Kingdom	Phylum	Class	Order	Family	Genus	Species
			CGAGCGTTATCCGGATTTATTGGGTTTAAAGGGAGCGTAGGTGGACAGTTAAGTCAGTTGTGAAAGTTTGCGGCTCAACCGTAAAATTGCAGTTGATACTGGCTGTCTTGAGTACAGTAGAGGTGGGCGGAATTCGTGGTGTAGCGGTGAAATGCTTAGATATCACGAAGAACTCCGATTGCGAAGGCAGCTCACTGGACTGCAACTGACACTGATGCTCGAAAGTGTGGGT	k_Bacteria	p_Bacteroidetes	c_Bacteroidia	o_Bacteroidales	f_Bacteroidaceae	g_Bacteroides	s_faecichinchillae/faecis/thetaiotaomicron
			CGAGCGTTATCCGGATTCATTGGGCGTAAAGCGCGCGTAGGCGGCCCGGCAGGCCGGGGGTCGAAGCGGGGGGCTCAACCCCCCGAAGCCCCCGGAACCTCCGCGGCTTGGGTCCGGTAGGGGAGGGTGGAACACCCGGTGTAGCGGTGGAATGCGCAGATATCGGGTGGAACACCGGTGGCGAAGGCGGCCCTCTGGGCCGAGACCGACGCTGAGGCGCGAAAGCTGGGGG	k_Bacteria	p_Actinobacteria	c_Actinobacteria	o_Coriobacteriales	f_Coriobacteriaceae	g_Collinsella	s_aerofaciens
			CAAGCGTTATCCGGATTTACTGGGTGTAAAGGGAGCGTAGACGGTTTGGCAAGTCTGATGTGAAAGGCATGGGCTCAACCTGTGGACTGCATTGGAAACTGTCAGACTTGAGTGCCGGAGAGGCAAGCGGAATTCCTAGTGTAGCGGTGAAATGCGTAGATATTAGGAGGAACACCAGTGGCGAAGGCGGCCTGCTGGACGGTAACTGACGTTGAGGCTCGAAAGCGTGGGG	k_Bacteria	p_Firmicutes	c_Clostridia	o_Clostridiales	f_Lachnospiraceae	g_Blautia	s_hydrogenotrophica
			CAAGCGTTATCCGGATTTACTGGGTGTAAAGGGAGCGCAGGCGGTACGGCAAGTCTGATGTGAAAGCCCGGGGCTCAACCCCGGTACTGCATTGGAAACTGTCGGACTAGAGTGTCGGAGGGGTAAGTGGAATTCCTAGTGTAGCGGTGAAATGCGTAGATATTAGGAGGAACACCAGTGGCGAAGGCGGCTTACTGGACGATTACTGACGCTGAGGCTCGAAAGCGTGGGG	k_Bacteria	p_Firmicutes	c_Clostridia	o_Clostridiales	f_Lachnospiraceae	g_Roseburia	s_intestinalis
			CGAGCGTTATCCGGATTTATTGGGTTTAAAGGGAGCGTAGATGGATGTTTAAGTCAGTTGTGAAAGTTTGCGGCTCAACCGTAAAATTGCAGTTGATACTGGATATCTTGAGTGCAGTTGAGGCAGGCGGAATTCGTGGTGTAGCGGTGAAATGCTTAGATATCACGAAGAACTCCGATTGCGAAGGCAGCCTGCTAAGCTGCAACTGACATTGAGGCTCGAAAGTGTGGGT	k_Bacteria	p_Bacteroidetes	c_Bacteroidia	o_Bacteroidales	f_Bacteroidaceae	g_Bacteroides	s_dorei/vulgatus
Roseburia intestinalis	4e-115	0.9957	CAAGCGTTATCCGGATTTACTGGGTGTAAAGGGAGCGCAGGCGGTACGGCAAGTCTGATGTGAAAGCCCGGGGCTCAACCCCGGTACTGCATTGGAAACTGTCGGACTAGAGTGTCGGAGGGGTAAGCGGAATTCCTAGTGTAGCGGTGAAATGCGTAGATATTAGGAGGAACACCAGTGGCGAAGGCGGCTTACTGGACGATTACTGACGCTGAGGCTCGAAAGCGTGGGG	k_Bacteria	p_Firmicutes	c_Clostridia	o_Clostridiales	f_Lachnospiraceae	g_Roseburia	uc_g_Roseburia
			CGGGCGTTATCCGGATTTATTGGGTTTAAAGGGAGCGTAGGCCGGAGATTAAGCGTGTTGTGAAATGTAGACGCTCAACGTCTGCACTGCAGCGCGAACTGGTTTCCTTGAGTACGCACAAAGTGGGCGGAATTCGTGGTGTAGCGGTGAAATGCTTAGATATCACGAAGAACTCCGATTGCGAAGGCAGCTCACTGGAGCGCAACTGACGCTGAAGCTCGAAAGTGCGGGT	k_Bacteria	p_Bacteroidetes	c_Bacteroidia	o_Bacteroidales	f_Prevotellaceae	g_Prevotella	s_copri
Pseudomonas lini	9e-117	1	CAAGCGTTAATCGGAATTACTGGGCGTAAAGCGCGCGTAGGTGGTTCGTTAAGTTGGATGTGAAATCCCCGGGCTCAACCTGGGAACTGCATTCAAAACTGACGAGCTAGAGTATGGTAGAGGGTGGTGGAATTTCCTGTGTAGCGGTGAAATGCGTAGATATAGGAAGGAACACCAGTGGCGAAGGCGACCACCTGGACTGATACTGACACTGAGGTGCGAAAGCGTGGGG	k_Bacteria	p_Proteobacteria	c_Gammaproteobacteria	o_Pseudomonadales	f_Pseudomonadaceae	g_Pseudomonas	uc_g_Pseudomonas
Prevotella copri	2e-113	0.9914	CGGGCGTTATCCGGATTTATTGGGTTTAAAGGGAGCGTAGGCCGGAGATTAAGCGTGTTGTGAAATGTAGGCGCTCAACGTCTGCACTGCAGCGCGAACTGGTTTCCTTGAGTACGCACAAAGTGGGTGGAATTCGTGGTGTAGCGGTGAAATGCTTAGATATCACGAAGAACTCCGATTGCGAAGGCAGCTCACTGGAGCGCAACTGACGCTGAAGCTCGAAAGTGCGGGT	k_Bacteria	p_Bacteroidetes	c_Bacteroidia	o_Bacteroidales	f_Prevotellaceae	g_Prevotella	uc_g_Prevotella
			CGAGCGTTGTCCGGAATTACTGGGCGTAAAGGGCTCGTAGGTGGTTTGTCGCGTCGTCTGTGAAATTCCGGGGCTTAACTCCGGGCGTGCAGGCGATACGGGCATAACTTGAGTACTGTAGGGGTAACTGGAATTCCTGGTGTAGCGGTGAAATGCGCAGATATCAGGAGGAACACCGATGGCGAAGGCAGGTTACTGGGCAGTTACTGACGCTGAGGAGCGAAAGCATGGGT	k_Bacteria	p_Actinobacteria	c_Actinobacteria	o_Actinomycetales	f_Corynebacteriaceae	g_Corynebacterium	s_pseudogenitalium/tuberculostearicum
Bacteroides thetaiotaomicron	4e-115	0.9957	CGAGCGTTATCCGGATTTATTGGGTTTAAAGGGAGCGTAGGTGGACAGTTAAGTCAGTTGTGAAAGTTTGCGGCTCAACCGTAAAATTGCAGTTGATACTGGCTGTCTTGAGTACAGTAGAGGTGGGCGGAATTCGTGGTGTAGCGGTGAAATGCTTAGATATCACGAGGAACTCCGATTGCGAAGGCAGCTCACTGGACTGCAACTGACACTGATGCTCGAAAGTGTGGGT	k_Bacteria	p_Bacteroidetes	c_Bacteroidia	o_Bacteroidales	f_Bacteroidaceae	g_Bacteroides	uc_g_Bacteroides
Pelomonas aquatica	9e-117	1	CAAGCGTTAATCGGAATTACTGGGCGTAAAGCGTGCGCAGGCGGTTATGCAAGACAGAGGTGAAATCCCCGGGCTCAACCTGGGAACTGCCTTTGTGACTGCATGGCTAGAGTACGGTAGAGGGGGATGGAATTCCGCGTGTAGCAGTGAAATGCGTAGATATGCGGAGGAACACCGATGGCGAAGGCAATCCCCTGGACCTGTACTGACGCTCATGCACGAAAGCGTGGGG	k_Bacteria	p_Proteobacteria	c_Betaproteobacteria	o_Burkholderiales	f_Comamonadaceae	uc_f_Comamonadaceae	uc_f_Comamonadaceae
Blautia hydrogenotrophica	3e-56	0.9845	ACGGCATACGAGATGTGACTGGAGTTCAGACGTGTGCTCTTCCGATCTTATGACGTACGAGTGTCAGCAGCCGCGGTAATACGTAAGGGGCAAGCGTTATCCGGATTTACTGGGTGTAAAGGGAGCGTAGACGGTTTGGCAAGTCTGATGTGAAAGGCATGGGCTCAACCTGTGGACTGCATTAGAAACC	k_Bacteria	p_Firmicutes	c_Clostridia	o_Clostridiales	f_Lachnospiraceae	uc_f_Lachnospiraceae	uc_f_Lachnospiraceae
Bradyrhizobium uaiense	9e-117	1	CTAGCGTTGCTCGGAATCACTGGGCGTAAAGGGTGCGTAGGCGGGTCTTTAAGTCAGGGGTGAAATCCTGGAGCTCAACTCCAGAACTGCCTTTGATACTGAAGATCTTGAGTTCGGGAGAGGTGAGTGGAACTGCGAGTGTAGAGGTGAAATTCGTAGATATTCGCAAGAACACCAGTGGCGAAGGCGGCTCACTGGCCCGATACTGACGCTGAGGCACGAAAGCGTGGGG	k_Bacteria	p_Proteobacteria	c_Alphaproteobacteria	o_Rhizobiales	f_Bradyrhizobiaceae	g_Bradyrhizobium	uc_g_Bradyrhizobium
Xhanthomonas sp.	9e-117	1	CAAGCGTTACTCGGAATTACTGGGCGTAAAGCGTGCGTAGGTGGTGGTTTAAGTCTGTTGTGAAAGCCCTGGGCTCAACCTGGGAATTGCAGTGGATACTGGGTCACTAGAGTGTGGTAGAGGGTAGCGGAATTCCCGGTGTAGCAGTGAAATGCGTAGAGATCGGGAGGAACATCCGTGGCGAAGGCGGCTACCTGGACCAACACTGACACTGAGGCACGAAAGCGTGGGG	k_Bacteria	p_Proteobacteria	c_Gammaproteobacteria	o_Xanthomonadales	f_Xanthomonadaceae	g_Xanthomonas	uc_g_Xanthomonas
