# Supplementary material for: Technical versus biological variability in a synthetic human gut community
Source: Gut Microbes. 2022 Dec 29;15(1):2155019. doi: 10.1080/19490976.2022.2155019 (PMC9809966; doi:10.1080/19490976.2022.2155019)
Supplement: Supplemental Material [file KGMI_A_2155019_SM3088.zip › Revised_Tables.xlsx]

## Sheet: 1. HPLC
	Coefficient of variation metabolites
	SUCROSE	GLUCOSE	PYRUVIC	SUCCINIC	LACTIC	FORMIC	ACETIC	PROPIONIC	BUTYRIC	ISO-VALERIC		Average per timepoint
12	0.244388	0.858503	0.0723973	0.0834566	0.0285096	0.0217886	0.0442314	0.463254	0.148036	0.440977		0.240554
25	0.0170161	0.145383	0.00584506	0.0240625	0.0562946	0.0123287	0.012509	0.0114476	0.0567559	0.10848		0.0450122
37	0.0152753	0.0751462	0.0266046	0.0360049	0.0330193	0.043567	0.0193899	0.0131486	0.0342493	0.0163107		0.0312716
49	0.00641191	0.0816732	0.0302884	0.0285757	0.0389541	0.0385351	0.0153914	0.00614255	0.0350859	0.00906019		0.0290118
61	0.0083262	0.15639	0.0237261	0.0374388	0.0449862	0.0877302	0.0237817	0.0111658	0.0480766	0.0116895		0.0453311
67	0.0279654	0.128629	0.0319922	0.0517866	0.0447775	0.0818463	0.0231548	0.0156538	0.0438937	0.0141309		0.046383
Average per metabolite	0.0532305	0.240954	0.0318089	0.0435542	0.0410902	0.0476327	0.0230764	0.0868021	0.0610162	0.100108

## Sheet: 2. CellScanner
	CellScanner Coefficient of variation ABS						Average per timepoint
	Roseburia intestinalis	Blautia hydrogenotrophica	Bacteroides thetaiotaomicron	Collinsella aerofaciens	unknown
12	0.0837776	0.0355073	0.0237726	0.0877374	0.128904		0.0719398
25	0.265497	0.187063	0.190103	0.206035	0.171997		0.204139
37	0.188714	0.108122	0.156754	0.180169	0.142749		0.155302
49	0.146688	0.129058	0.182511	0.217926	0.145821		0.164401
61	0.307789	0.138084	0.234025	0.173425	0.193095		0.209284
67	0.272897	0.152637	0.247013	0.18302	0.170893		0.205292
Average per strain	0.210894	0.125079	0.172363	0.174719	0.15891
	CellScanner Coefficient of variation REL						Average per timepoint
	Roseburia intestinalis	Blautia hydrogenotrophica	Bacteroides thetaiotaomicron	Collinsella aerofaciens	unknown
12	0.0852401	0.0361116	0.0221862	0.0886333	0.130591		0.0725524
25	0.214333	0.010937	0.00727264	0.0463627	0.030389		0.0618588
37	0.214488	0.028629	0.0534288	0.0772354	0.0297009		0.0806964
49	0.073805	0.0198203	0.0570382	0.117559	0.0517038		0.0639853
61	0.169425	0.034899	0.128028	0.224111	0.053825		0.122058
67	0.139789	0.0569205	0.107093	0.103975	0.024723		0.0865002
Average per strain	0.149513	0.0312196	0.0625078	0.109646	0.0534887

## Sheet: 3. 16S
	Coefficient of variation REL 1st 16S							Average per timepoint	Average per timepoint without prevotella/pseudomonas			Coefficient of variation REL 2nd 16S							Average per timepoint	Average per timepoint			Coefficient of variation REL 3rd 16S							Average per timepoint	Average per timepoint
	Roseburia intestinalis	Blautia hydrogenotrophica	Bacteroides thetaiotaomicron	Collinsella Aerofaciens	Prevotella copri	Pseudomonas						Roseburia intestinalis	Blautia hydrogenotrophica	Bacteroides thetaiotaomicron	Collinsella Aerofaciens	Prevotella copri	Pseudomonas						Roseburia intestinalis	Blautia hydrogenotrophica	Bacteroides thetaiotaomicron	Collinsella Aerofaciens	Prevotella copri	Pseudomonas
12	0.15564	0.342347	0.08457	0.444253	1.25376	2.23607		0.752773	0.256703		12	0.136466	0.350651	0.129458	0.267073	1.19609	0.754107		0.472308	0.220912		12	0.231535	0.336312	0.128106	0.281088	0.893314	1.12582		0.499362	0.24426
25	0.245641	0.127325	0.07292	0.229918	1.00864	1.42242		0.51781	0.168951		25	0.13142	0.159439	0.210402	0.348258	1.79211	1.42211		0.677289	0.21238		25	0.138491	0.129709	0.191291	0.358026	1.4516			0.453823	0.20438
27	0.142819	0.0455396	0.0328348	0.226996	2.23607	2.23607		0.820054	0.112047		27	0.192603	0.0867779	0.14212	0.387737	2.23607	2.23607		0.880229	0.20231		27	0.17396	0.142481	0.165273	0.551477		1.41525		0.489688	0.258298
49	0.141334	0.0269529	0.0404652	0.12651	2.23607	1.50671		0.679673	0.0838156		49	0.157571	0.164052	0.263379	0.50137		1.00387		0.418049	0.271593		49	0.119265	0.164364	0.238894	0.511478	1.52366	1.72009		0.712959	0.2585
61	0.184332	0.0164733	0.0177441	0.175608				0.0985392	0.0985392		61	0.0886414	0.121979	0.280686	0.460573		2.23607		0.637589	0.23797		61	0.0761636	0.125255	0.298064	0.239629	2.23607			0.595036	0.184778
67	0.193707	0.0329472	0.0361147	0.0949638		1.52098		0.375742	0.0894332		67	0.159986	0.139464	0.271088	0.361216	2.23607	1.31934		0.74786	0.232938		67	0.173118	0.133029	0.292178	0.462379	1.86339	1.19908		0.687196	0.265176
Average per strain	0.177245	0.0985976	0.0474414	0.216375	1.68363	1.78445					Average per strain	0.144448	0.170394	0.216189	0.387705	1.86508	1.49526					Average per strain	0.152089	0.171858	0.218968	0.40068	1.59361	1.36506
	Coefficient of variation ABS 1st 16S											Coefficient of variation ABS 2nd 16S							Average per timepoint	Average per timepoint			Coefficient of variation ABS 3rd 16S							Average per timepoint	Average per timepoint
	Roseburia intestinalis	Blautia hydrogenotrophica	Bacteroides thetaiotaomicron	Collinsella Aerofaciens	Prevotella copri	Pseudomonas		Average per timepoint	Average per timepoint			Roseburia intestinalis	Blautia hydrogenotrophica	Bacteroides thetaiotaomicron	Collinsella Aerofaciens	Prevotella copri	Pseudomonas						Roseburia intestinalis	Blautia hydrogenotrophica	Bacteroides thetaiotaomicron	Collinsella Aerofaciens	Prevotella copri	Pseudomonas
12	0.113239	0.397144	0.172832	0.606417	1.24272	2.23607		0.794736	0.322408		12	0.273688	0.508485	0.124962	0.408684	1.03703	0.694041		0.507815	0.328955		12	0.0709234	0.277593	0.290283	0.297612	1.03703	0.694041		0.44458	0.234103
25	0.330681	0.220719	0.210248	0.287589	1.00369	1.41547		0.578066	0.262309		25	0.220464	0.15165	0.317636	0.472124	1.93587	1.52668		0.770738	0.290469		25	0.236868	0.232851	0.262009	0.492476	1.93587	1.52668		0.781126	0.306051
27	0.102026	0.146571	0.120771	0.172268	2.23607	2.23607		0.835629	0.135409		27	0.0871607	0.0845365	0.232809	0.431787	2.23607	2.23607		0.884738	0.209073		27	0.111749	0.214189	0.167514	0.583058	2.23607	2.23607		0.924774	0.269127
49	0.186705	0.140053	0.138908	0.222581	2.23607	1.53079		0.742517	0.172062		49	0.194594	0.193907	0.31046	0.585002		1.00017		0.456827	0.320991		49	0.176219	0.251995	0.190861	0.605487		1.00017		0.444946	0.30614
61	0.324259	0.176069	0.187583	0.176863				0.216193	0.216193		61	0.229011	0.236681	0.341913	0.461353		2.23607		0.701005	0.31724		61	0.226193	0.200533	0.359535	0.209045		2.23607		0.646275	0.248826
67	0.292911	0.162137	0.184128	0.2267		1.44794		0.462764	0.216469		67	0.248679	0.168994	0.370601	0.495024	2.23607	1.31266		0.805337	0.320824		67	0.253552	0.166497	0.379916	0.525813	2.23607	1.31266		0.812417	0.331445
Average per strain	0.22497	0.207116	0.169078	0.28207	1.67964	1.77327					Average per strain	0.208933	0.224042	0.283063	0.475663	1.86126	1.50095					Average per strain	0.179251	0.223943	0.275019	0.452249	1.86126	1.50095

## Sheet: Average per timepoint
	Coefficient of variation
Timepoint	HPLC	CellScanner (relative abundance)	CellScanner (absolute abundance)	16S 1 (relative abundance)	16S 1 (absolute abundance)	16S 2 (relative abundance)	16S 2 (absolute abundance)	16S 3 (relative abundance)	16S 3 (absolute abundance)
12	0.240554	0.0725524	0.0719398	0.256703	0.322408	0.220912	0.328955	0.24426	0.234103
25	0.0450122	0.0618588	0.204139	0.168951	0.262309	0.21238	0.290469	0.20438	0.306051
37	0.0312716	0.0806964	0.155302	0.112047	0.135409	0.20231	0.209073	0.258298	0.269127
49	0.0290118	0.0639853	0.164401	0.0838156	0.172062	0.271593	0.320991	0.2585	0.30614
61	0.0453311	0.122058	0.209284	0.0985392	0.216193	0.23797	0.31724	0.184778	0.248826
67	0.046383	0.0865002	0.205292	0.0894332	0.216469	0.232938	0.320824	0.265176	0.331445
